# Supplementary material for: Transport networks and inequities in vaccination: remoteness shapes measles vaccine coverage and prospects for elimination across Africa
Source: Epidemiol Infect. 2014 Aug 14;143(7):1457–66. doi: 10.1017/S0950268814001988 (PMC4411642; doi:10.1017/S0950268814001988)
Supplement: Supplementary file 1 [file S0950268814001988sup.zip]

Archive with 6 entries (6 files):
- S0950268814001988sup001.gif
- S0950268814001988sup002.gif
- S0950268814001988sup003.jpg
- S0950268814001988sup004.gif
- S0950268814001988sup005.gif
- S0950268814001988sup006.docx
